# Supplementary material for: SARS-CoV-2 infects blood monocytes to activate NLRP3 and AIM2 inflammasomes, pyroptosis and cytokine release
Source: Res Sq. 2021 Aug 11:rs.3.rs-153628. Preprint. [Version 1] doi: 10.21203/rs.3.rs-153628/v1 (PMC8366805; doi:10.21203/rs.3.rs-153628/v1)
Supplement: Supplement 2 — Supplemental Table S2: Demographic and clinical information of the frozen plasma cohort. Age, body mass index, co-morbidities, symptoms, MGH Acuity score, hospitalization details and clinical information of the patients in the frozen plasma cohort. [file 7ab786e3edfaea85f29c307b.xlsx]

## Sheet: Supp table 2
Public ID	Age cat	BMI cat	HEART	LUNG	KIDNEY	DIABETES	HTN	IMMUNO	Resp_Symp	Fever_Sympt	GI_Symp	D0_draw	D3_draw	D7_draw	Acuity 0	Acuity 3	Acuity 7	Acuity 28	Acuity max	abs_neut_0_cat	abs_lymph_0_cat	abs_mono_0_cat	creat_0_cat	crp_0_cat	ddimer_0_cat	ldh_0_cat	Trop_72h	abs_neut_3_cat	abs_lymph_3_cat	abs_mono_3_cat	creat_3_cat	crp_3_cat	ddimer_3_cat	ldh_3_cat	abs_neut_7_cat	abs_lymph_7_cat	abs_mono_7_cat	creat_7_cat	crp_7_cat	ddimer_7_cat	ldh_7_cat
5	3	3	0	0	0	1	1	0	1	1	1	1	1	1	3	3	3	5	3	3	5	3	2	4	3	3	0	3	5	2	1	5	3		3	5	3	1	4	4	3
20	3	4	1	0	0	1	0	1	1	0	1	1	1	1	3	3	3	5	3	3	1	3	2	3	2	1	0	3	2	3	2	3	3	2	3	2	3	1	3	4	2
26	1	5	0	0	0	0	0	0	1	0	1	1	0	0	5	5	5	5	5	2	3	1	1	1	1	3	0
29	2	2	0	0	0	0	0	0	1	1	1	1	1	1	2	2	2	5	2	3	3	2	2	4	2	3	0	5	2	2	1		4	3	4	2	3	1		4	3
31	1	5	0	0	0	1	0	0	1	1	1	1	0	0	5	5	5	5	5	2	3	1	1				0
43	4	2	1	0	0	1	1	0	1	0	0	1	1	1	3	3	3	5	3	2	2	2	2	2	3	4	0	2	2	1	3	3	3	4	2	2	2	2	3	3	4
45	4	4	0	0	1	1	0	0	1	1	1	1	1	1	2	2	2	1	1	3	1	3	5	4	3	4	0	3	2	2	5	4	4	4				5	5	3	4
47	1	2	0	0	0	0	0	1	1	1	1	1	0	0	5	5	5	5	5	2	4	4	1	2	2	2	0
52	4	1	0	0	0	0	0	0	1	1	1	1	1	1	2	2	2	2	2	3	1	2	2	5	3	3	1	3	2	3	4	5	3	4	3	1	4	3	4	4	3
53	4	2	0	0	0	1	1	0	1	1	0	1	0	1	2	2	2	1	1	4	1	2	2	5	3	2	0	5	4	1	4	4	4	4	1	1	1	3	5	4
69	2	2	0	0	0	0	0	0	1	1	1	1	0	0	3	5	5	5	3	2	4	3	2	2	1	2	0
73	1	5	0	0	0	0	0	0	1	1	0	1	0	0	5	5	5	5	5	2	4	2	2				0
79	4	2	0	0	0	1	1	0	1	0	0	1	1	1	2	2	2	2	2	4	4	3	2	5	5	4	0	4	2	3	2	4		2	5	5	5	2	5	5	3
83	3	3	0	0	0	1	0	0	1	1	0	1	1	0	2	2	1	1	1	3	2	2	1	4	2	4	0	3	3	3	2	5	3	4
98	2	4	0	0	0	1	0	0	1	0	0	1	1	1	2	2	4	5	2	3	4	2	1	4	4	4	0	3	5	4	1				4	5	5		3	5	2
101	2	1	0	0	0	0	0	0	1	1	1	1	1	1	3	3	3	5	3	3	3	2	2	3	2	3	0	2	3	2	2	3	2	3	2	4	3	2	1	2	3
102	5	3	0	0	0	0	1	0	1	0	1	1	1	1	4	2	2	1	1	2	1	1	1	3	2	2	0	3	1	1	3	5	3	5	3	2	2	2	5	3	4
106	2	2	0	0	0	1	0	0	1	1	0	1	1	1	2	2	2	1	1	3	2	3	1	4	2	4	0	3	3	4	1	5	4	5				1	4	3	5
108	3	4	0	0	0	1	1	0	1	0	1	1	1	0	3	3	5	5	3	2	1	2	4	3	2	4	0	2	1	1	2	4	2	4
113	3	5	0	0	0	1	0	0	1	1	0	1	0	0	5	5	5	5	5	3	5	3	1	2	1	1	0
114	4	3	0	1	0	0	1	0	1	1	1	1	1	0	4	3	5	5	3	3	2	5	2	2	1	2	0	3	2	1	2	1	1	1
115	5	3	0	0	0	0	1	0	0	0	1	1	1	1	3	3	3	5	3	3	3	4	3	4	3	2	0	3	3	3	1	3	3	1	3	3	3	1	4	4
131	2	5	0	0	0	0	0	0	1	1	0	1	0	0	5	5	5	5	5								0
139	5	3	1	0	1	1	1	0	1	1	0	1	1	1	2	2	2	2	2	3	2	2	3	4	2	3	0	3	2	2	2	5	3		3	2	3	2	5	3
153	5	2	1	1	1	0	1	0	1	1	0	1	1	1	2	2	2	1	1	3	1		1	5	2	4	1	3	2		1	4	3		3	1	2	2	4	4	2
154	2	2	0	0	0	0	0	0	1	1	0	1	1	1	2	2	2	2	2	4	3	1	1	4	3	5	0	3	3	5	4	5	3	5	4	2	5	4	4	4	3
156	3	2	0	0	0	1	1	0	1	1	1	1	0	1	5	5	2	2	2				2	3	2	2	0	3	3	2	2	4	3	5	4	4	4	5	5	3	4
162	2	3	0	0	0	0	1	0	1	1	1	1	0	0	5	5	5	5	5	2	3	2	2	2	1	1	0
169	4	2	0	0	0	1	1	0	1	1	0	1	1	1	2	2	4	5	2	2	3	1	1	2	4	3	0	2	3	2	1	3	4	3	3	4	2	1	3
174	3	3	0	0	0	0	1	0	1	1	1	1	0	0	5	5	5	5	5	2	2	1	1	2	3	3	0
178	5	1	0	1	0	1	0	0	1	1	0	1	0	0	5	5	5	5	4	2	4	4	2	2	2	1	0								2	3	3	2	4	2	3
187	2	4	0	0	0	0	0	0	1	1	0	1	1	1	3	3	3	5	3	3	3	3	2	5	2	4	0	4	3	3	2	5		4	3	3	5	2	2		3
193	2	4	0	0	0	0	0	0	1	1	1	1	1	1	2	2	2	2	2	3	3	3	1	4	2	5	0	3	2	2	2	4	2	5	4	3	5	1	3	2	3
194	5	2	1	1	0	0	1	0	0	0	1	1	1	0	3	4	5	5	3	2	4	3	2	1	3	1	0	2	2	4	2	1	1	1
203	5	3	0	0	0	1	1	0	1	0	0	1	1	0	2	2	1	1	1	3	1	1	2	4	3	4	0	3	2	1	2		4
204	2	3	0	0	0	0	0	0	1	1	0	1	1	1	3	4	4	5	3	2	3	2	2	3	2	2	0	2	2	1	2	4	2	2	2	4	3	2	1	2
213	1	1	0	1	0	0	0	0	1	1	0	1	1	0	3	4	5	5	3	3	3	1	1	1	1	1	0	3	5	3	1	1
217	5	2	0	1	1	1	0	0	1	1	1	1	1	1	2	2	1	1	1	4	2	5	4	2	2	2	0	3	2	4	4				4	1	5	4	4	3	1
246	2	5	0	1	0	0	0	0	1	1	0	1	0	0	5	5	5	5	5	2	4	2	2		2		0
251	3	4	0	1	1	1	1	0	1	0	0	1	1	1	2	2	2	2	2	2	1	1	4	4	2	3	0	4	2	3	5	5	4	5	4	1	5	5	5	5	4
262	3	1	0	0	0	1	0	0	1	1	0	1	1	0	3	3	5	5	3	4	2	1	2	5	2	3	0	3	2	2	2	4		3
263	4	4	0	0	0	1	1	0	1	1	0	1	1	1	2	2	2	1	1	3	1	2	1	4	3	5	0	3	2	2	1	4	3	3	3	2	4	1	5	2	2
267	4	2	0	0	0	0	0	0	1	1	0	1	1	1	2	2	2	1	1	4	2	3	2	5	3	4	0	4	3	5	3				3	3	5	3
291	3	2	0	0	0	1	1	0	1	1	1	1	1	1	2	2	2	2	2	3	1	1	1	5	3	5	0	3	1	1	2	5	3	2	3	2	5	4	4	4	3
295	2	4	0	0	0	1	0	0	1	1	0	1	1	1	2	2	2	2	2	3	3	2	1	4	1	2	0				3		3		3	2	3	3	4	3
298	2	3	0	0	0	1	1	0	1	1	1	1	0	0	5	5	5	5	5	3	1	2	2				0
316	2	5	0	0	0	0	0	0	1	1	1	1	1	0	3	4	5	5	3	2	2	3	2	2	2	2	0	2	3	3	2	2	2
318	4	5	0	0	0	0	0	0	1	0	0	1	0	0	1	1	1	1	1	5	2		4	3	5	5	0
322	3	1	0	0	0	0	0	0	1	1	1	1	0	0	3	5	5	5	3	2	3	1	1	1	1	2	0
326	2	3	0	0	0	0	0	0	1	0	0	1	1	0	2	4	5	5	2	2	4	2	1	1	1	5	1	3	3	3	1	4	2	2
328	2	1	1	0	0	0	0	0	1	0	1	1	1	1	2	2	2	5	2	3	4	3	2	1	5	2	1	3	3	1	1	4	3	5	3	2	4	1	3	4	3
329	5	4	0	0	1	1	1	0	1	0	1	1	0	0	2	1	1	1	1	4	2	3	4	4	4	5	1
344	3	1	0	0	0	1	0	0	1	1	1	1	1	1	2	2	2	2	2	3	3	3	2	5	3	5	0	4	2	3	4	4	5	5	5	2	5	4	5	5	5
349	4	3	0	0	0	1	1	0	1	1	0	1	1	1	2	2	2	5	2	3	2	3	2	5	4	4	0	3	2	2	1		4		4	2	4	1
350	1	5	0	0	0	0	0	0	1	1	1	1	0	0	5	5	5	5	5	2	2	4	1				0
353	4	2	0	1	0	0	0	0	1	0	0	1	1	1	2	2	2	2	2	3	1	2	2	5	5	5	1	3	1	1	3	3	5	5	4	1	1	3	2	5	5
354	4	3	1	1	0	0	1	0	1	0	0	1	1	1	2	2	2	1	1	3	2	3	3	5	4	4	0	2	4	5	3	4	3	3	3	3	2	1	4	2	2
356	3	3	0	0	0	1	0	1	1	1	0	1	1	1	2	2	2	2	2	4	2	5	2	4	3	2	0				1	4	3					1	5	4
375	3	2	0	0	0	0	0	0	1	0	1	1	1	1	2	5	2	2	2	3	1	3	2	4	2	5	1	3	3	2	1	5	2	4	2	3	2	3	5	3	3
379	3	3	0	0	0	0	0	0	1	1	0	1	1	1	3	3	3	5	3	3	3	3	2	5	4	5	0	3	3	3	2	4	4	4	2	5	2	2	1	5	5
